# Supplementary material for: Development and validation of a 36-gene sequencing assay for hereditary cancer risk assessment
Source: PeerJ. 2017 Feb 23;5:e3046. doi: 10.7717/peerj.3046 (PMC5326550; doi:10.7717/peerj.3046)
Supplement: Table S1 [file peerj-05-3046-s001.xlsx]

## Sheet: Sheet1
Table S1: Brief descriptions of 36 genes and associated diseases.
Gene	Transcript	Exon Sequenced	Associated Cancer(s)	Disease	Clinical Utility in Unaffected Population*	References
APC	NM_000038	2016-02-16	Colon, small bowel, thyroid, hepatoblastoma	Familial adenomatous polyposis (FAP), attenuated FAP	Yes	Jasperson & Burt, 2014; National Comprehensive Cancer Network. Gastric Cancer, 2016; National Comprehensive Cancer Network. Genetic/Familial High Risk Assessment: Colorectal, 2016
ATM	NM_000051	2-63	Breast and possibly other cancers	ATM-associated hereditary cancer	Yes	Helgason et al., 2015; National Comprehensive Cancer Network. Genetic/Familial High Risk Assessment: Breast and Ovarian, 2017; National Comprehensive Cancer Network. Genetic/Familial High Risk Assessment: Colorectal, 2016; Roberts et al., 2012
BARD1	NM_000465	2016-01-11	Breast, ovarian and possibly other cancers	BARD1- associated hereditary cancer	Unknown	Apostolou & Fostira, 2013; De Brakeleer et al., 2010; Klonowska et al., 2015
BMPR1A	NM_004329	2016-03-13	Colon and other gastrointestinal cancers	Juvenile polyposis syndrome	Yes	Larsen Haidle & Howe, 2015; National Comprehensive Cancer Network. Gastric Cancer, 2016; National Comprehensive Cancer Network. Genetic/Familial High Risk Assessment: Colorectal, 2016
BRCA1	NM_007294	2016-02-23	Breast, ovarian, prostate, and pancreatic cancers	Hereditary breast and ovarian cancer syndrome	Yes	National Comprehensive Cancer Network. Genetic/Familial High Risk Assessment: Breast and Ovarian, 2017
BRCA2	NM_000059	2016-02-27	Breast, ovarian, prostate, and pancreatic cancers	Hereditary breast and ovarian cancer syndrome	Yes	National Comprehensive Cancer Network. Genetic/Familial High Risk Assessment: Breast and Ovarian, 2017
BRIP1	NM_032043	2016-02-20	Ovarian and possibly other cancers	BRIP1-associated hereditary cancer	Yes	National Comprehensive Cancer Network. Genetic/Familial High Risk Assessment: Breast and Ovarian, 2017; Rafnar et al., 2011
CDH1	NM_004360	2016-01-16	Diffuse gastric cancer and lobular breast cancer	Hereditary diffuse gastric cancer	Yes	Kaurah & Huntsman, 2014; National Comprehensive Cancer Network. Gastric Cancer, 2016; National Comprehensive Cancer Network. Genetic/Familial High Risk Assessment: Breast and Ovarian, 2017
CDK4	NM_000075	2016-02-08	Melanoma	Familial Atypical Multiple Mole Melanoma (FAMMM) syndrome	Yes	National Cancer Institute, 2016; Potrony et al., 2015
CDKN2A	NM_000077	2016-01-03	Melanoma, pancreatic	Familial Atypical Multiple Mole Melanoma-Pancreatic Carcinoma (FAMMMPC) syndrome	Yes	National Cancer Institute, 2016; Soura et al., 2016
CHEK2	NM_007194	2016-02-15	Breast, colon and possibly other cancers	CHEK2-associated hereditary cancer	Yes	National Comprehensive Cancer Network. Genetic/Familial High Risk Assessment: Breast and Ovarian, 2017; National Comprehensive Cancer Network. Genetic/Familial High Risk Assessment: Colorectal, 2016
EPCAM	NM_002354	9	Colon, endometrial, ovarian, other gastrointestinal cancers	Lynch syndrome	Yes	National Comprehensive Cancer Network. Gastric Cancer, 2016; National Comprehensive Cancer Network. Genetic/Familial High Risk Assessment: Colorectal, 2016
GREM1	NM_013372	upstream duplications	Colon	Hereditary mixed polyposis syndrome (HMPS)	Yes	National Comprehensive Cancer Network. Genetic/Familial High Risk Assessment: Colorectal, 2016
MEN1	NM_000244	2016-02-10	Neuroendocrine tumors	Multiple Endocrine Neoplasia Type 1 (MEN1)	Unknown	Giusti, Marini, & Brandi, 2015; National Comprehensive Cancer Network. Neuroendocrine tumors, 2016
MLH1	NM_000249	2016-01-19	Colon, endometrial, ovarian, other gastrointestinal cancers	Lynch syndrome	Yes	National Comprehensive Cancer Network. Gastric Cancer, 2016; National Comprehensive Cancer Network. Genetic/Familial High Risk Assessment: Colorectal, 2016
MRE11A	NM_005591	2016-02-20	Breast, ovarian and possibly other cancers	MRE11A-associated hereditary cancer	Unknown	Bartkova et al., 2008; Hirotsu et al., 2015; Ollier et al., 2015
MSH2	NM_00025	2016-01-16	Colon, endometrial, ovarian, other gastrointestinal cancers	Lynch syndrome	Yes	National Comprehensive Cancer Network. Gastric Cancer, 2016; National Comprehensive Cancer Network. Genetic/Familial High Risk Assessment: Colorectal, 2016
MSH6	NM_000179	2016-01-10	Colon, endometrial, ovarian, other gastrointestinal cancers	Lynch syndrome	Yes	National Comprehensive Cancer Network. Gastric Cancer, 2016; National Comprehensive Cancer Network. Genetic/Familial High Risk Assessment: Colorectal, 2016
MUTYH	NM_001048171	2016-01-16	Colon	MUTYH ­associated polyposis (MAP)**	Yes	National Comprehensive Cancer Network. Genetic/Familial High Risk Assessment: Colorectal, 2016
NBN	NM_002485	2016-01-16	Breast and possibly other cancers	NBN- associated hereditary cancer	Yes	Seemanová et al., 2007; Zhang et al., 2013; National Comprehensive Cancer Network. Genetic/Familial High Risk Assessment: Breast and Ovarian, 2017
PALB2	NM_024675	2016-01-13	Breast, pancreatic	PALB2-associated hereditary cancer	Yes	Antoniou et al., 2014; National Comprehensive Cancer Network. Genetic/Familial High Risk Assessment: Breast and Ovarian, 2017
PMS2	NM_000535	2016-01-10	Colon, endometrial, ovarian, other gastrointestinal cancers	Lynch syndrome	Yes	National Comprehensive Cancer Network. Gastric Cancer, 2016; National Comprehensive Cancer Network. Genetic/Familial High Risk Assessment: Colorectal, 2016
POLD1	NM_001256849	2016-02-27	Colon, endometrial	Polymerase Proofreading- associated Polyposis (PPAP) syndrome	Yes	Bellido et al., 2016; National Comprehensive Cancer Network. Genetic/Familial High Risk Assessment: Colorectal, 2016
POLE	NM_006231	1-49	Colon	Polymerase Proofreading- associated Polyposis (PPAP) syndrome	Yes	Bellido et al., 2016; National Comprehensive Cancer Network. Genetic/Familial High Risk Assessment: Colorectal, 2016
PTEN	NM_000314	2016-01-09	Breast, endometrial, colon, thyroid	PTEN hamartoma tumor syndrome	Yes	Eng, 2016; National Comprehensive Cancer Network. Genetic/Familial High Risk Assessment: Breast and Ovarian, 2017; National Comprehensive Cancer Network. Genetic/Familial High Risk Assessment: Colorectal, 2016
RAD50	NM_005732	2016-01-25	Breast, ovarian and possibly other cancers	RAD50- associated hereditary cancer	Unknown	Damiola et al., 2014; Li et al., 2016
RAD51C	NM_058216	2016-01-09	Ovarian and possibly other cancers	RAD51C-associated hereditary cancer	Yes	National Comprehensive Cancer Network. Genetic/Familial High Risk Assessment: Breast and Ovarian, 2017
RAD51D	NM_002878	2016-01-10	Ovarian and possibly other cancers	RAD51D-associated hereditary cancer	Yes	National Comprehensive Cancer Network. Genetic/Familial High Risk Assessment: Breast and Ovarian, 2017
RET	NM_020975	2016-02-20	Medullary thyroid cancer and neuroendocrine tumors	Multiple Endocrine Neoplasia Type 2 (MEN2 syndrome)	Yes	Marquard & Eng, 2015; National Comprehensive Cancer Network. Neuroendocrine tumors, 2016
SDHA	NM_004168	2016-01-15	Paraganglioma, pheochromocytoma	Hereditary Paraganglioma-­Pheochromocytoma Syndrome	Unknown	Kirmani & Young, 2014
SDHB	NM_003000	2016-01-08	Paraganglioma, pheochromocytoma	Hereditary Paraganglioma-­Pheochromocytoma Syndrome	Unknown	Kirmani & Young, 2014
SDHC	NM_003001	2016-01-06	Paraganglioma, pheochromocytoma	Hereditary Paraganglioma­-Pheochromocytoma Syndrome	Unknown	Kirmani & Young, 2014
SMAD4	NM_005359	2016-02-12	Colon and other gastrointestinal cancers	Juvenile Polyposis syndrome	Yes	National Comprehensive Cancer Network. Gastric Cancer, 2016; National Comprehensive Cancer Network. Genetic/Familial High Risk Assessment: Colorectal, 2016
STK11	NM_000455	2016-01-09	Colon, small intestine, lung, breast, stomach, pancreas, cervix, ovary, uterus, testes	Peutz­-Jeghers syndrome	Yes	National Comprehensive Cancer Network. Gastric Cancer, 2016; National Comprehensive Cancer Network. Genetic/Familial High Risk Assessment: Breast and Ovarian, 2017; National Comprehensive Cancer Network. Genetic/Familial High Risk Assessment: Colorectal, 2016
TP53	NM_000546	2016-02-11	Breast, soft tissue sarcoma, osteosarcoma, brain tumors, adrenocortical carcinoma (ACC), leukemia and other cancers	Li­-Fraumeni syndrome	Yes	Schneider et al., 2013; National Comprehensive Cancer Network. Genetic/Familial High Risk Assessment: Breast and Ovarian, 2017; National Comprehensive Cancer Network. Genetic/Familial High Risk Assessment: Colorectal, 2016
VHL	NM_000551	2016-01-03	Hemangioblastomas of the brain, spinal cord, and retina; renal cysts and clear cell renal cell carcinoma; pheochromocytoma, pancreatic cysts and neuroendocrine tumors; endolymphatic sac tumors; and epididymal and broad ligament cysts	Von Hippel­-Lindau (VHL) syndrome	Yes	Frantzen et al., 2015
* Clinical utility is defined here as genes with established cancer risks and risk management guidelines developed by professional societies such as the National Comprehensive Cancer Network.
**MUTYH associated polyposis (MAP) is a recessively inherited condition
