# Supplementary material for: Development and validation of a 36-gene sequencing assay for hereditary cancer risk assessment
Source: PeerJ. 2017 Feb 23;5:e3046. doi: 10.7717/peerj.3046 (PMC5326550; doi:10.7717/peerj.3046)
Supplement: Table S5 [file peerj-05-3046-s005.xlsx]

## Sheet: Table S5
Table S5: Overview of variants in analytical validation, stratified by variant type and gene.
Gene	SNVs / Indels from 1000 Genomes Project	Alu / Indels from Sanger confirmation	CNVs from MLPA confirmation
APC	625	5	1
ATM	207	4	4
BARD1	339	0	0
BMPR1A	69	0	0
BRCA1	395	4	11
BRCA2	539	16	2
BRIP1	278	0	0
CDH1	109	0	0
CDK4	9	0	0
CDKN2A	9	0	0
CHEK2	11	1	2
EPCAM	n/a	n/a	1
GREM1	n/a	n/a	0
MEN1	258	0	0
MLH1	56	2	3
MRE11A	10	0	0
MSH2	8	2	14
MSH6	163	14	0
MUTYH	75	1	1
NBN	238	0	0
PALB2	27	3	5
PMS2	101	2	2
POLD1	150	0	0
POLE	361	0	0
PTEN	75	9	0
RAD50	27	0	0
RAD51C	9	0	0
RAD51D	53	0	0
RET	381	0	1
SDHA	332	7	0
SDHB	109	11	1
SDHC	4	0	0
SMAD4	3	0	0
STK11	60	1	1
TP53	87	0	0
VHL	5	1	1
Total	5182	83	50
