# Supplementary material for: Development and validation of a 36-gene sequencing assay for hereditary cancer risk assessment
Source: PeerJ. 2017 Feb 23;5:e3046. doi: 10.7717/peerj.3046 (PMC5326550; doi:10.7717/peerj.3046)
Supplement: Table S6 [file peerj-05-3046-s006.xlsx]

## Sheet: Sheet2
Table S6: 1000 Genomes (1KG) concordance data.
Sample Name	GRCh37/hg19 Coordinate	Gene Region	Counsyl Call	1KG Call (low coverage)*	1KG Call (exome)*	Original Discordance	Sanger	Resolved?
NA19020	chr11:108202738	ATM_ROI56	C/C	T/T	C/T	FN	C/C	yes
NA12155	chr17:41209078	BRCA_ROI37	C/C	C/T	C/T	FN	C/C	yes
NA12044	chr17:41245466	BRCA_ROI47	A/A	A/A	A/G (G minor)	FP	A/A	yes
HG00608	chr5:256472	SDHA_ROI15	G/G	G/G	G/A	FN	G/G	yes
HG00436	chr5:256472	SDHA_ROI15	G/G	G/G	G/A	FN	G/G	yes
HG00692	chr5:256472	SDHA_ROI15	G/G	G/G	G/A	FN	G/G	yes
HG00274	chr5:256472	SDHA_ROI15	G/G	G/A	G/A	FN	G/G	yes
NA06994	chr5:256472	SDHA_ROI15	G/G	G/G	G/A	FN	G/G	yes
HG00271	chr5:256472	SDHA_ROI15	G/G	G/G	G/A	FN	G/G	yes
HG00280	chr5:256472	SDHA_ROI15	G/G	G/A	G/A	FN	G/G	yes
HG00260	chr5:256472	SDHA_ROI15	G/G	G/G	G/A	FN	G/G	yes
NA11830	chr5:256472	SDHA_ROI15	G/G	G/A	G/A	FN	G/G	yes
NA18940	chr5:256472	SDHA_ROI15	G/G	G/G	G/A	FN	G/G	yes
NA12144	chr5:256472	SDHA_ROI15	G/G	G/A	G/A	FN	G/G	yes
NA19703	chr5:256472	SDHA_ROI15	G/G	G/G	G/A	FN	G/G	yes
NA18555	chr5:256472	SDHA_ROI15	G/G	G/A	G/A	FN	G/G	yes
NA18526	chr5:256472	SDHA_ROI15	G/G	G/G	G/A	FN	G/G	yes
NA12814	chr5:256472	SDHA_ROI15	G/G	G/A	G/A	FN	G/G	yes
Notes.
* 1KG calls were made based on visual inspection.
