# Supplementary material for: Development and validation of a 36-gene sequencing assay for hereditary cancer risk assessment
Source: PeerJ. 2017 Feb 23;5:e3046. doi: 10.7717/peerj.3046 (PMC5326550; doi:10.7717/peerj.3046)
Supplement: Table S7 [file peerj-05-3046-s007.xlsx]

## Sheet: SNV_indel
Table S7a: Inter- and intra-run reproducibility for SNV / indel calls.
Source	# of Unique Samples	Replicates	Reproducibility Measure	Called/Expected SNVs	Called/Expected INDELs
Coriell	8	2016-02-03	Intra-assay	3649 / 3649 100% [99.90, 100%]	62 / 62 100% [94, 100%]
	8	2016-02-03	Inter-assay	2439 / 2439 100% [99.85, 100%]	34 / 34 100% [90, 100%]
Patient samples (blood or saliva)	13	2016-02-03	Intra-assay	1774 / 1774 100% [99.79, 100%]	35 / 35 100% [90, 100%]
	84	2	Inter-assay	9609 / 9609 100% [99.96, 100%]	172 / 173* 99.4% [96.8, 100%]
* Single discordance at a homopolymer site in an intron of the ATM gene that is difficult to sequence. The called alleles are classified as benign and were not subject to manual review.

## Sheet: CNV
Table 7b: CNV inter- and intra-run reproducibility.
Sample	Batch	Replicates	Gene	Mutation	Times Found
NA14626	VAL-01	3	BRCA1	chr17:41234420-41234592 dup	3
NA14626	VAL-02	2	BRCA1	chr17:41234420-41234592 dup	2
NA14626	VAL-03	3	BRCA1	chr17:41234420-41234592 dup	3
Note: The sample NA14626 is used as a control in every batch.
